# Supplementary material for: GPSai: A Clinically Validated AI Tool for Tissue of Origin Prediction during Routine Tumor Profiling
Source: Cancer Res Commun. 2025 Sep 1;5(9):1477–89. doi: 10.1158/2767-9764.CRC-25-0171 (PMC12399951; doi:10.1158/2767-9764.CRC-25-0171)
Supplement: Supplementary Data — GPSai code [file crc-25-0171_supplementary_data_suppsd.zip]

Archive with 5 entries (5 files):
- requirements.txt
- train_model_metaflow.py
- utils.py
- .gitignore
- gps.py
