# Supplementary material for: GPSai: A Clinically Validated AI Tool for Tissue of Origin Prediction during Routine Tumor Profiling
Source: Cancer Res Commun. 2025 Sep 1;5(9):1477–89. doi: 10.1158/2767-9764.CRC-25-0171 (PMC12399951; doi:10.1158/2767-9764.CRC-25-0171)
Supplement: Supplementary Data — GPSai code [file crc-25-0171_supplementary_data_suppsd.zip › requirements.txt]

torch==2.4.1
metaflow==2.12.19
pandas==2.2.2
numpy==2.0.2
s3fs==2024.9.0
pyarrow==17.0.0
networkx==3.2.1
PyYAML==6.0.2
scikit-learn==1.5.1
torchsampler==0.1.2
