# Supplementary material for: GPSai: A Clinically Validated AI Tool for Tissue of Origin Prediction during Routine Tumor Profiling
Source: Cancer Res Commun. 2025 Sep 1;5(9):1477–89. doi: 10.1158/2767-9764.CRC-25-0171 (PMC12399951; doi:10.1158/2767-9764.CRC-25-0171)
Supplement: Supplementary Data — GPSai code [file crc-25-0171_supplementary_data_suppsd.zip › train_model_metaflow.py]

from metaflow import FlowSpec, step, Parameter
import gps
from utils import (
    load_pickle,
    save_pickle,
    load_tree,
    make_model_training_dict,
    load_json,
    save_json,
)
import torch
import pandas as pd
import s3fs
import yaml
import os
import datetime


s3 = s3fs.S3FileSystem(anon=False)


class TrainModelFlow(FlowSpec):
    param_file = Parameter(
        "param-file",
        help="Yaml file containing model parameters",
        default="params.yaml",
    )

    @step
    def start(self):
        with open(self.param_file, "r") as fd:
            self.param = yaml.safe_load(fd)

        self.param["paths"]["output_basedir"] += (
            f"_{int(datetime.datetime.now().timestamp())}"
        )

        s3.put(
            self.param_file,
            os.path.join(self.param["paths"]["output_basedir"], "params.yaml"),
        )

        self.next(self.prepare_metadata)

    @step
    def prepare_metadata(self):
        if "case_list" in self.param["paths"]:
            cases = pd.read_parquet(self.param["paths"]["case_list"])
            include_list = cases.iloc[:, 0].tolist()
        else:
            include_list = None

        metadata = gps.load_metadata(
            self.param["paths"]["metadata"],
            self.param["label_info"],
            include_list=include_list,
        )
        metadata = gps.assign_folds(metadata, **self.param["folds"])
        metadata_fp = os.path.join(
            self.param["paths"]["output_basedir"], "metadata.parquet"
        )
        metadata.to_parquet(metadata_fp)
        self.metadata = metadata

        self.next(self.split_training_jobs)

    @step
    def split_training_jobs(self):
        model_json = load_json(self.param["paths"]["model_tree"])
        save_json(
            model_json,
            os.path.join(self.param["paths"]["output_basedir"], "model_tree.json"),
        )
        model_tree = load_tree(self.param["paths"]["model_tree"], identity="name")
        self.model_dict = make_model_training_dict(model_tree)
        self.model_names = [name for name in self.model_dict.keys()]

        self.next(self.train_submodel, foreach="model_names")

    @step
    def train_submodel(self):
        model_name = self.input
        print(f"training {model_name} model")

        features = load_pickle(self.param["paths"]["feature_order"])
        scaled_fp = os.path.join(
            self.param["paths"]["output_basedir"], "scaled_features"
        )
        max_epochs = self.param["model"]["max_epochs"]

        x_train, y_train, x_test, y_test, pytorch_label_encoding = (
            gps.filter_data_to_model(
                self.metadata, model_name, self.model_dict, scaled_fp, features
            )
        )

        model = gps.train_model(x_train, x_test, y_train, y_test, max_epochs)
        model_scripted = torch.jit.script(model)
        model_save_name = self.model_dict[model_name]["model_save_name"]
        model_path = os.path.join(
            self.param["paths"]["output_basedir"], "models", f"{model_save_name}.pt"
        )
        label_encoding_path = os.path.join(
            self.param["paths"]["output_basedir"],
            "models",
            f"{model_save_name}_encoding.pkl",
        )

        with s3.open(model_path, "wb") as f:
            torch.jit.save(model_scripted, f)

        save_pickle(pytorch_label_encoding, label_encoding_path)

        self.next(self.merge)

    @step
    def merge(self, input):
        n_models = len([i for i in input])
        print(f"{n_models} models trained")

        self.next(self.end)

    @step
    def end(self):
        print("Pipeline complete")


if __name__ == "__main__":
    TrainModelFlow()
