# Supplementary material for: GPSai: A Clinically Validated AI Tool for Tissue of Origin Prediction during Routine Tumor Profiling
Source: Cancer Res Commun. 2025 Sep 1;5(9):1477–89. doi: 10.1158/2767-9764.CRC-25-0171 (PMC12399951; doi:10.1158/2767-9764.CRC-25-0171)
Supplement: Supplementary Data — GPSai code [file crc-25-0171_supplementary_data_suppsd.zip › utils.py]

import pandas as pd
import numpy as np
import json
import pickle
import re
import networkx as nx
import os
import s3fs
from itertools import combinations

s3 = s3fs.S3FileSystem(anon=False)


def scrub_attr_from_tree(dag: nx.DiGraph, attr_to_keep: list) -> nx.DiGraph:
    for n, d in dag.nodes(data=True):
        keys = d.keys()
        attr_to_remove = set(keys) - set(attr_to_keep)
        for x in attr_to_remove:
            del dag.nodes[n][x]
    return dag


def clean_model_tree(
    dag: nx.DiGraph, clean_override_codes=[], clean_onco_codes=[]
) -> nx.DiGraph:
    for n in dag.nodes():
        dag.nodes[n]["custom_codes"] = dag.nodes[n].get(
            "custom_codes", []
        )  # Make sure custom_codes attribute exists, but don't overwrite if it does already exist
        dag.nodes[n]["onco_codes"] = dag.nodes[n].get(
            "onco_codes", []
        )  # Make sure onco_codes attribute exists, but don't overwrite if it does already exist
        # remove any non-onco_codes from onco_codes attribute
        if len(clean_onco_codes) > 0:
            dag.nodes[n]["onco_codes"] = list(
                set(dag.nodes[n]["onco_codes"]).intersection(set(clean_onco_codes))
            )
        # make each node's code an all upper case version of its name attribute
        code = re.sub(r"\W+", "_", dag.nodes[n]["name"].upper())
        dag.nodes[n]["code"] = code

        # if appropriate, add a node's code to its list of onco_codes. This will probably never occur.
        onco_codes = dag.nodes[n]["onco_codes"]
        if code in clean_onco_codes:
            onco_codes.append(code)
        dag.nodes[n]["onco_codes"] = sorted(list(set(onco_codes)))

        # if appropriate, add a node's code to its list of custom_codes. This may occasionaly occur.
        custom_codes = dag.nodes[n]["custom_codes"]
        if code in clean_override_codes:
            custom_codes.append(code)
        dag.nodes[n]["custom_codes"] = sorted(list(set(custom_codes)))

    old_to_new_dict = {n: dag.nodes[n]["code"] for n in dag.nodes(data=False)}
    dag = nx.relabel_nodes(dag, old_to_new_dict)
    assert nx.is_directed_acyclic_graph(dag)

    # Make sure the elements in each dag node's onco_codes list are unique to that node
    tally = set()
    for n in dag.nodes():
        onco_codes = set(dag.nodes[n]["onco_codes"])
        common_codes = tally & onco_codes
        if len(common_codes) > 0:
            print(f"ERROR: Currently on node {n}")
            print(f"ERROR: The following codes are already in use:")
            for c in common_codes:
                print(f"ERROR: {c}")
        tally.update(onco_codes)

    return dag


def load_tree(tree_loc: str, identity: str) -> nx.DiGraph:
    tree_dict = load_json(tree_loc)
    dag = nx.readwrite.tree_graph(tree_dict, ident=identity, children="children")
    # Manually add identity back to each node as an attribute
    ident_dict = {n: n for n in dag.nodes()}
    nx.set_node_attributes(dag, ident_dict, identity)
    return dag


def make_model_training_dict(dag: nx.DiGraph) -> dict:
    m_dict = {}
    for n in nx.topological_sort(dag):
        if len(list(dag.successors(n))) > 0:
            m_dict[n] = {}
            m_dict[n]["model_save_name"] = re.sub(r"[^0-9a-zA-Z\-]+", "_", n)
            m_dict[n]["filter"] = list(nx.descendants(dag, n))
            m_dict[n]["group"] = get_labels_to_group(n, dag)
    return m_dict


def get_labels_to_group(label: str, dag: nx.DiGraph) -> dict:
    labels_to_group = {}
    for s in set(dag.successors(label)):
        desc = set(nx.descendants(dag, s))  # doesn't contain self
        desc.add(s)  # added self
        labels_to_group.update({x: s for x in desc})
    return labels_to_group


def get_label_mapping(
    histology_map_json, oncotree_json, custom_labels_json, icd_onco_csv
):
    histology_map = load_json(histology_map_json)

    onco_dag = load_tree(oncotree_json, "code")
    onco_dag = scrub_attr_from_tree(onco_dag, attr_to_keep=["color", "name", "code"])

    cust_dag = load_tree(custom_labels_json, "code")
    cust_dag = scrub_attr_from_tree(
        cust_dag, attr_to_keep=["color", "name", "code", "onco_codes", "custom_codes"]
    )

    df_icd_onco = pd.read_csv(icd_onco_csv)

    # Sanitize custom tree
    all_override_codes = df_icd_onco["override_code"].dropna().unique()
    all_onco_codes = [n for n in onco_dag.nodes()]
    cust_dag = clean_model_tree(
        dag=cust_dag,
        clean_override_codes=all_override_codes,
        clean_onco_codes=all_onco_codes,
    )

    # Make onco_code -> onco_desc dict. Safer to make dict using JSON file because no guarantee that ICD.OncoTree.Master.Map.csv has all values
    onco_code_to_desc_map = {n: d["name"] for n, d in onco_dag.nodes(data=True)}
    # Make override_code <-> override_desc dict.
    override_code_to_desc_map = dict(
        zip(df_icd_onco["override_code"], df_icd_onco["override_desc"])
    )
    override_code_to_desc_map = {
        k: v for k, v in override_code_to_desc_map.items() if k == k
    }  # gets rid of nans gets nan != nan
    cust_code_to_desc_map = {n: d["name"] for n, d in cust_dag.nodes(data=True)}

    # Make dict where onco_code is key and model's node is value
    onco_cust_map = {
        onco_code: cust_dag.nodes[n]["code"]
        for n in cust_dag.nodes()
        for onco_code in cust_dag.nodes[n]["onco_codes"]
    }

    override_cust_map = {
        override_code: n
        for n, d in cust_dag.nodes(data=True)
        for override_code in d["custom_codes"]
    }
    override_cust_map["CANCER_OF_UNKNOWN_PRIMARY"] = (
        "CANCER_OF_UNKNOWN_PRIMARY"  # Important to add this in!
    )

    keep_cols = [
        "icd_site_desc",
        "icd_hist_desc",
        "oncotree_code_v2021.11.02",
        "override_code",
        "icd_onco_approved",
        "icd_override_approved",
    ]
    label_map = df_icd_onco[keep_cols].copy()

    label_map = label_map.rename(
        columns={
            "icd_site_desc": "PrimaryTumorSite",
            "icd_hist_desc": "Histology",
            "oncotree_code_v2021.11.02": "onco_code",
            "icd_onco_approved": "icd_onco_qc",
            "icd_override_approved": "icd_override_qc",
        }
    )

    label_map["icd_onco_qc"] = label_map["icd_onco_qc"].fillna(False)
    label_map["icd_override_qc"] = label_map["icd_override_qc"].fillna(False)

    label_map["custom_qc"] = label_map["icd_onco_qc"] | label_map["icd_override_qc"]
    label_map["onco_desc"] = label_map["onco_code"].map(onco_code_to_desc_map)
    label_map["override_desc"] = label_map["override_code"].map(
        override_code_to_desc_map
    )

    ds_cust_from_onco = label_map["onco_code"].map(onco_cust_map)
    ds_cust_from_over = label_map["override_code"].map(override_cust_map)
    label_map["custom_code"] = ds_cust_from_over.fillna(ds_cust_from_onco)
    custover_code_to_desc_map = override_code_to_desc_map | cust_code_to_desc_map
    assert len(set(custover_code_to_desc_map.keys())) == len(
        set(custover_code_to_desc_map.values())
    )
    label_map["custom_desc"] = label_map["custom_code"].map(custover_code_to_desc_map)

    return label_map


def ancestors(
    label_name: str, dag: nx.DiGraph, exclude_root=True, exclude_self=False
) -> list:
    root_node = list(nx.topological_sort(dag))[0]
    _ancestors = nx.shortest_path(dag, source=root_node, target=label_name)
    if exclude_root:
        _ancestors.remove(root_node)
    if exclude_self:
        _ancestors.remove(label_name)
    return _ancestors


def get_lowest_common_ancestor(dag: nx.DiGraph, labels):
    labels = set(labels)
    if len(labels) < 1:
        return np.nan
    elif len(labels) == 1:
        return labels.pop()
    elif len(labels) > 1:
        if all(label in dag.nodes for label in labels):
            combos = list(combinations(labels, 2))
            aplca_tuples = list(nx.all_pairs_lowest_common_ancestor(dag, combos))
            aplca = {lca for pair, lca in aplca_tuples}
            if len(aplca) == 1:
                lca = aplca.pop()
                return lca
            elif len(aplca) > 1:
                return get_lowest_common_ancestor(dag, aplca)
            else:
                return np.nan
        else:
            return np.nan
    else:
        return np.nan


def get_deepest_call(row, dag, threshold=0.55):
    deepest_call = "No Call"
    for node in nx.topological_sort(dag):  # Root-first sorting of nodes
        # loop keeps reassigning deepest_call to a deeper and deeper (qualifying) node. Works because we iterate
        # root-first, have no 'break' clause, and threshold > 0.5 means at most one node per generation can qualify.
        model_score = row.get(node, 0)
        if model_score >= threshold:
            deepest_call = node
    return deepest_call


def summarize_sample(row, dag, threshold=0.55):
    true_label = row["label"]
    true_path = ancestors(true_label, dag=dag, exclude_root=True, exclude_self=False)

    deepest_call, deepest_call_score, model_score_max = None, None, 0
    for node in nx.topological_sort(dag):  # Root-first sorting of nodes
        # loop keeps reassigning deepest_call to a deeper and deeper (qualifying) node. Works because we iterate
        # root-first, have no 'break' clause, and threshold > 0.5 means at most one node per generation can qualify.
        model_score = row.get(node, 0)
        model_score_max = max(model_score, model_score_max)
        if model_score >= threshold:
            deepest_call = node
            deepest_call_score = float(model_score)

    if deepest_call is not None:
        predicted_label = deepest_call
        predicted_path = ancestors(
            predicted_label, dag=dag, exclude_root=True, exclude_self=False
        )

        ci = set(true_path)
        zi = set(
            [
                n
                for n in predicted_path
                if n not in nx.descendants(G=dag, source=true_label)
            ]
        )  # This is so we don't penalize the model for predicting a more granular label of the true label. Comes into play when calculating hierarchical PPV (hp)

        # hierarchical PPV
        hp = len(zi & ci) / len(zi)

        # hierarchical Sensitivity
        hr = len(zi & ci) / len(ci)

        # hierarchical f1-score
        if (hp + hr) > 0:
            hf = (2 * hp * hr) / (hp + hr)
        else:
            hf = 0
    else:
        deepest_call = "No Call"
        hp, hr, hf = None, None, None
        deepest_call_score = model_score_max

    return {
        "sample_id": row.name,
        "label": true_label,
        "prediction": deepest_call,
        "ppv": hp,
        "sens": hr,
        "f": hf,
        "model_score": deepest_call_score,
    }


def compute_node_metrics(df_node, prediction_column, dag, labels=[]):
    df_list = []
    for label in labels:
        col_to_val_dict = {}

        child_list = sorted(
            nx.descendants(dag, label) | {label}
        )  # sorting doesn't actually matter but adding label to set does
        ances_list = ancestors(
            label_name=label, dag=dag, exclude_root=True, exclude_self=True
        )  # doesn't matter if you exclude root

        pred_label_remap = {k: label for k in child_list}
        pred_label_remap["No Call"] = "No Call"

        true_label_remap = {k: label for k in child_list}
        true_label_remap.update({k: "ancestor" for k in ances_list})

        # test_count = int((df_node['label_base'] == label).sum())
        test_count = int((df_node["label"] == label).sum())

        # df_node['true'] = df_node['label_base'].map(true_label_remap).fillna('other')
        df_node["true"] = df_node["label"].map(true_label_remap).fillna("other")
        df_node["pred"] = (
            df_node[prediction_column].map(pred_label_remap).fillna("other")
        )

        ppv, sens, f1_score, npv = 0, 0, 0, 0
        tp, fp, tn, fn = 0, 0, 0, 0

        # 3 nodes at once, per case
        # 1. node we're computing metrics for
        # 2. node corresponding to the true label for the case that we're looking at
        # 3. node corresponding to the predicted label for the case we're looking at

        ix_tp = (df_node["true"] == label) & (df_node["pred"] == label)
        ix_tn = (df_node["true"] == "other") & (df_node["pred"] == "other")
        ix_fp = (df_node["true"] == "other") & (df_node["pred"] == label)
        ix_fn = (df_node["true"] == label) & (df_node["pred"] == "other")
        ix_ances = (df_node["true"] == "ancestor") & (df_node["pred"] == label)
        ix_lack_information = (df_node["true"] == "ancestor") & (
            df_node["pred"] == "other"
        )
        ix_no_call_1 = (df_node["true"] == label) & (df_node["pred"] == "No Call")
        ix_no_call_2 = (df_node["true"] == "ancestor") & (df_node["pred"] == "No Call")
        ix_no_call = ix_no_call_1 | ix_no_call_2
        ix_no_call_irrelevant = (df_node["true"] == "other") & (
            df_node["pred"] == "No Call"
        )

        tp = int(ix_tp.sum())
        tn = int(ix_tn.sum())
        fp = int(ix_fp.sum())
        fn = int(ix_fn.sum())
        ances = int(ix_ances.sum())
        no_call = int(ix_no_call.sum())
        no_call_irrelevant = int(ix_no_call_irrelevant.sum())
        lack_information = int(ix_lack_information.sum())

        total_predictions = (
            tp + tn + fp + fn + ances + no_call + lack_information + no_call_irrelevant
        )
        call_rate = 1 - no_call / total_predictions

        if tp + fp > 0:
            ppv = tp / (tp + fp)
        if tp + fn > 0:
            sens = tp / (tp + fn)
        if (2 * tp) + fp + fn > 0:
            f1_score = 2 * tp / ((2 * tp) + fp + fn)
        if tn + fn > 0:
            npv = tn / (tn + fn)

        df_list.append(
            [
                label,
                tp,
                tn,
                fp,
                fn,
                ances,
                no_call,
                no_call_irrelevant,
                lack_information,
                total_predictions,
                len(df_node),
                ppv,
                sens,
                f1_score,
                npv,
                call_rate,
            ]
        )
    df_out = pd.DataFrame(df_list)
    df_out.columns = [
        "node",
        "tp",
        "tn",
        "fp",
        "fn",
        "ancestors",
        "no_call",
        "no_call_irrelevant",
        "lack_information",
        "total_predictions",
        "total_samples",
        "ppv",
        "sens",
        "f1",
        "npv",
        "call_rate",
    ]
    return df_out


def load_prepulled(prepulled_dir, cohort=None):
    dfs = []
    for df in load_prepulled_iter(prepulled_dir, cohort=cohort):
        dfs.append(df)
    df = pd.concat(dfs)
    return df


def load_prepulled_iter(prepulled_dir, cohort=None):
    file_glob = os.path.join(prepulled_dir, "*")
    file_list = ["s3://" + f for f in s3.glob(file_glob)]
    for i, file in enumerate(file_list):
        print(f"loading chunk {i} of {len(file_list)}")
        df = pd.read_parquet(file)
        if cohort is not None:
            df = df[df.index.isin(cohort)]
        yield df


def load_pickle(path):
    if path.startswith("s3://"):
        obj = pickle.load(s3.open(path))
    else:
        with open(path, "rb") as f:
            obj = pickle.load(f)
    return obj


def save_pickle(obj, path):
    if path.startswith("s3://"):
        pickle.dump(obj, s3.open(path, "wb"))
    else:
        with open(path, "wb") as f:
            pickle.dump(obj, f)


def load_json(path):
    if path.startswith("s3://"):
        dct = json.load(s3.open(path))
    else:
        with open(path, "r") as f:
            dct = json.load(f)
    return dct


def save_json(obj, path):
    if path.startswith("s3://"):
        json.dump(obj, s3.open(path, "w"))
    else:
        with open(path, "w") as f:
            json.dump(obj, f)


def softmax(x):
    return np.exp(x) / np.sum(np.exp(x), axis=1)[:, None]
