# Supplementary material for: GPSai: A Clinically Validated AI Tool for Tissue of Origin Prediction during Routine Tumor Profiling
Source: Cancer Res Commun. 2025 Sep 1;5(9):1477–89. doi: 10.1158/2767-9764.CRC-25-0171 (PMC12399951; doi:10.1158/2767-9764.CRC-25-0171)
Supplement: Supplementary Data — GPSai code [file crc-25-0171_supplementary_data_suppsd.zip › gps.py]

import pandas as pd
import s3fs
import numpy as np
from sklearn.preprocessing import StandardScaler
import torch
import torch.nn as nn
from torch.utils.data import DataLoader, Dataset
from torchsampler import ImbalancedDatasetSampler
import os
from utils import *


s3 = s3fs.S3FileSystem(anon=False)


def load_metadata(
    metadata_path,
    label_info,
    include_list=None,
    exclude_list=None,
):
    metadata = pd.read_parquet(metadata_path)

    if include_list:
        include = include_list

    else:
        include = metadata["Sample_id"].tolist()

    if exclude_list:
        include = [x for x in include if x not in exclude_list]

    metadata = metadata[metadata["Sample_Id"].isin(include)]

    label_map = get_label_mapping(**label_info)
    metadata = metadata.merge(label_map, on=["Histology", "PrimaryTumorSite"])
    sid_to_labels = metadata.groupby("Sample_Id")["custom_desc"].apply(set).to_dict()
    cust_dag = load_tree(label_info["custom_labels_json"], "code")
    sid_to_lca = {
        sample_id: get_lowest_common_ancestor(cust_dag, labels)
        for sample_id, labels in sid_to_labels.items()
    }
    metadata["custom_desc"] = metadata["Sample_Id"].map(sid_to_lca)
    cust_desc_to_code = dict(zip(label_map["custom_desc"], label_map["custom_code"]))
    metadata["custom_code"] = metadata["custom_desc"].map(cust_desc_to_code)
    metadata = metadata.set_index("Sample_Id")

    return metadata


def assign_folds(
    df,
    train_frac=0.7,
    validation_frac=0.5,
    seed=138
):
    cup = df[df["custom_code"] == "CANCER_OF_UNKNOWN_PRIMARY"].copy()
    cup["fold"] = "cup"

    unmapped = df[df["custom_code"].isnull()].copy()
    unmapped["fold"] = "unmapped"

    num_training = int(len(df) * train_frac)
    df = df.sample(frac=1, random_state=seed)
    training = df.iloc[:num_training]
    non_training = df.iloc[num_training:]

    training["fold"] = "training"

    num_validation = int(len(non_training) * validation_frac)
    non_training = non_training.sample(frac=1, random_state=seed)

    validation = non_training.iloc[:num_validation]
    test = non_training.iloc[num_validation:]

    validation["fold"] = "validation"
    test["fold"] = "test"

    new_df = pd.concat([cup, unmapped, training, test, validation])
    return new_df


def filter_data_to_model(
    metadata, model_name, model_dict, feature_data_path, feature_names
):
    filter = model_dict[model_name]["filter"]
    group = model_dict[model_name]["group"]

    meta_filt = metadata[metadata["custom_desc"].isin(filter)]
    meta_filt = meta_filt[meta_filt["fold"].isin(["training", "test"])]
    meta_filt["custom_desc"] = meta_filt["custom_desc"].map(group)
    cohort = meta_filt.index.tolist()

    label_to_code = {
        x: i for (i, x) in enumerate(sorted(meta_filt["custom_desc"].unique()))
    }
    code_to_label = {v: k for (k, v) in label_to_code.items()}
    pytorch_label_encoding = {
        "label_to_code": label_to_code,
        "code_to_label": code_to_label,
    }

    feat = load_prepulled(feature_data_path, cohort=cohort)
    feat_and_meta = feat.join(meta_filt)

    train = feat_and_meta[feat_and_meta["fold"] == "training"]
    test = feat_and_meta[feat_and_meta["fold"] == "test"]

    x_train = train[feature_names].values
    x_test = test[feature_names].values
    y_train = train["custom_desc"].map(pytorch_label_encoding["label_to_code"]).values
    y_test = test["custom_desc"].map(pytorch_label_encoding["label_to_code"]).values

    return x_train, y_train, x_test, y_test, pytorch_label_encoding


def train_model(x_train, x_test, y_train, y_test, max_epochs, verbose=True):
    dimension = 256
    learning_rate = 0.005
    dropout_rate = 0.25
    loss_function_name = "CrossEntropyLoss"
    optimizer_name = "SGD"
    stop_loss = 0.01
    input_size = x_train.shape[1]

    class MultilabelClassifier(nn.Module):
        def __init__(self):
            super().__init__()
            self.model = nn.Sequential(
                torch.nn.BatchNorm1d(input_size),
                nn.Linear(input_size, dimension),
                nn.Dropout(dropout_rate),
                nn.ReLU(),
            )

            self.label0 = nn.Sequential(
                nn.Linear(in_features=dimension, out_features=dimension),
            )

            self.label1 = nn.Sequential(
                nn.Linear(in_features=dimension, out_features=len(set(y_train))),
            )

        def forward(self, x):
            x = self.model(x)
            # x = torch.flatten(x, 1)
            x = self.label0(x)
            # x = torch.flatten(x, 1)

            return self.label1(x)

    #    if torch.cuda.is_available():
    #        dev=4
    #        torch.cuda.set_device(dev)
    #    else:
    #        dev = 'cpu'
    #    device = torch.device(dev)
    device = torch.device("cuda" if torch.cuda.is_available() else "cpu")
    print(f"using {device}")

    x_train = np.float32(x_train)
    x_test = np.float32(x_test)

    # torch.manual_seed(seed)
    train_data_x = torch.tensor(x_train).float().to(device)
    train_data_y = torch.tensor(y_train).long().to(device)

    test_flag = not (x_test is None)
    if test_flag:
        test_data_x = torch.tensor(x_test).float().to(device)
        test_data_y = torch.tensor(y_test).long().to(device)
        num_classes = len(set(list(y_train) + list(y_test)))
    else:
        num_classes = len(set(list(y_train)))

    # model = None
    model = MultilabelClassifier()

    model.to(device)
    loss_function = getattr(nn, loss_function_name)()
    optimizer = getattr(torch.optim, optimizer_name)(
        model.parameters(), lr=learning_rate
    )

    losses = []
    train_loss = 1
    epoch = 0

    class TabularDataset(Dataset):
        def __init__(self, data_x, data_y):
            self.data_x = data_x
            self.data_y = data_y

        def __len__(self):
            return len(self.data_x)

        def get_labels(self):
            return self.data_y.cpu()

        def __getitem__(self, idx):
            return self.data_x[idx], self.data_y[idx]

    dataset = TabularDataset(train_data_x, train_data_y)
    train_loader = DataLoader(
        dataset, batch_size=5_000, sampler=ImbalancedDatasetSampler(dataset)
    )

    while (train_loss > stop_loss) and (epoch < max_epochs):
        for x, y in train_loader:
            pred_y = model(x)

            loss = loss_function(pred_y, y)
            losses.append(loss.item())
            train_loss = loss.item()

            model.zero_grad()
            loss.backward()

            optimizer.step()

        if epoch % 10 == 0:
            if test_flag:
                test_pred_y = model(test_data_x)
                loss = loss_function(test_pred_y, test_data_y)
                if verbose:
                    print(
                        f"Epoch {epoch} Train loss: {train_loss} Test loss: {loss.item()}"
                    )
        epoch += 1
    print(
        "---------------------------------------------------------------------------------"
    )
    return model


def compute_metrics(metadata_path, predictions, param, threshold=0.55):
    include = predictions.index.tolist()
    md = load_metadata(metadata_path, param["label_info"], include_list=include)
    label = md[["custom_desc"]].rename(columns={"custom_desc": "label"})
    pred_label = label.join(predictions, how="inner")
    n_unmapped = int(pred_label["label"].isnull().sum())
    if n_unmapped > 0:
        print(
            f"{n_unmapped} samples could not be mapped to a gps label. They will be ignored in metrics calculations."
        )
        pred_label = pred_label.dropna(subset="label")

    dag = load_tree(param["paths"]["model_tree"], identity="name")
    results = pd.DataFrame.from_records(
        pred_label.apply(lambda row: summarize_sample(row, dag, threshold), axis=1)
    )
    global_results = results[["ppv", "sens", "f"]].mean()
    global_results["call_rate"] = 1 - (results["prediction"] == "No Call").mean()
    global_results = global_results.reset_index().rename(
        columns={"index": "metric", 0: "value"}
    )

    labels = results["label"].unique().tolist()
    df_node = results.copy()
    prediction_column = "prediction"
    node_results = compute_node_metrics(df_node, prediction_column, dag, labels)
    return global_results, node_results
